# Supplementary material for: OES-Fed: a federated learning framework in vehicular network based on noise data filtering
Source: PeerJ Comput Sci. 2022 Sep 20;8:e1101. doi: 10.7717/peerj-cs.1101 (PMC9575870; doi:10.7717/peerj-cs.1101)
Supplement: Supplemental Information 5 — Training set images and labels and test set images and labels. [file peerj-cs-08-1101-s005.zip]

Archive with 4 entries (4 files):
- t10k-images-idx3-ubyte.gz
- t10k-labels-idx1-ubyte.gz
- train-images-idx3-ubyte.gz
- train-labels-idx1-ubyte.gz
